# Supplementary material for: Development of an expert system for the classification of myalgic encephalomyelitis/chronic fatigue syndrome
Source: PeerJ Comput Sci. 2024 Mar 20;10:e1857. doi: 10.7717/peerj-cs.1857 (PMC11041999; doi:10.7717/peerj-cs.1857)
Supplement: Supplemental Information 1 [file peerj-cs-10-1857-s001.csv]

Status	1-methylguanidine	N-acetyl-cadaverine	O-acetylhomoserine	N2-acetyllysine	7-hydroxyindole sulfate	S-methylmethionine	vanillic alcohol sulfate	4-hydroxyphenylacetate	histamine	2-hydroxyphenylacetate	5-hydroxyindole sulfate	N-acetylkynurenine (2)	4-hydroxyphenylacetatoylcarnitine	imidazole propionate	N-acetyl-3-methylhistidine*	isovalerate	S-1-pyrroline-5-carboxylate	2-aminoadipate	indoleacetylglutamine	cystathionine	N-acetyl-1-methylhistidine*	N-acetyl-aspartyl-glutamate (NAAG)	phenylacetate	picolinate	3-methoxytyramine sulfate	5-(galactosylhydroxy)-L-lysine	gentisate	carboxyethyl-GABA	dopamine 4-sulfate	4-guanidinobutanoate	5-hydroxyindoleacetate	glutamate, gamma-methyl ester	p-cresol-glucuronide*	4-hydroxyglutamate	acisoga	alpha-ketobutyrate	glutarylcarnitine (C5-DC)	hydantoin-5-propionic acid	isobutyrylglycine	N-acetylcitrulline	tryptophan betaine	1-methylhistidine	1-methylimidazoleacetate	2,3-dihydroxy-2-methylbutyrate	2-aminobutyrate	2-hydroxy-3-methylvalerate	2-hydroxybutyrate/2-hydroxyisobutyrate	2-methylbutyrylcarnitine (C5)	2-oxoarginine*
0	63132	62600	71429	23592	13383	31798	29953	110670	63069	848449	19805	16576	38119	203815	80374	274130	385842	110494	31170	310155	262102	178624	64667	778198	54305	206862	310141	412626	89634	789916	67712	696557	44109	315203	53384	1155666	1703657	383486	241380	228443	25310822	16668972	992425	389368	49666084	725856	94964416	1187429	600450
0	63132	337643	71429	23592	13383	1169579	338675	85664	63069	115132	19805	32815	185028	184594	15965	764373	1245303	300979	62239	58477	87255	178400	64667	455241	78866	172080	49779	353457	1746824	669141	225706	557207	627172	459445	104476	1492396	597538	856293	243859	78136	39976176	18957652	713593	300372	50813788	450104	54303564	1153450	2050551
0	63132	2962003	99532	23592	13383	31798	22420	423777	63069	115132	19805	41794	186274	132796	15965	803437	1201350	138386	15117	401315	59318	174519	138529	309488	51572	226063	49779	538772	31542	162990	39492	2350136	334292	437144	95063	1160942	2112817	202648	213608	119831	469913	7933870	1641903	273927	38563564	570656	27204190	1051189	606692
0	63132	62600	71429	23592	13383	1389852	22420	85664	284701	645293	19805	35814	58531	212471	152480	206024	683335	192660	27975	227932	247235	243169	64716	866933	86481	116802	285602	65612	685576	534836	143002	285340	132176	352899	63337	4185850	3632405	114980	190952	111780	65421708	20348920	717153	512046	79232128	946875	99319896	1130958	2368401
0	63132	230515	71429	109022	13383	527665	22420	85664	1296789	115132	19805	16576	38119	53202	43085	188637	852201	111759	39886	183969	336894	153339	318839	247262	65518	162198	220469	416932	208874	260780	47273	816800	3480858	332819	101280	1729339	2468222	208639	214285	227791	10348657	11109402	706555	270334	39433604	300930	41892368	1172042	373008
0	63132	62600	232148	95255	24627	31798	59900	227681	201072	1014971	152940	59227	68391	53202	92409	330468	385842	54136	97358	318834	464475	63537	358423	753116	61211	207279	1004357	325435	153915	770432	30433	604354	980646	335049	28476	1467870	1222790	208564	191007	265866	4847599	13741341	845456	404780	43735748	363928	34282984	1246564	370008
0	63132	62600	170732	38728	21690	31798	109797	226690	200139	115132	73011	99784	111013	53202	259560	188637	385842	116944	72720	160314	432272	166046	150004	478269	37347	297746	377963	505223	146325	822430	42508	2354001	488602	363057	81843	59727	1974507	303289	505161	441369	105218080	18338416	608933	411087	22451184	356742	12370850	965481	1750019
0	63132	62600	71429	25359	13383	31798	22420	85664	63069	1012169	44409	16576	38119	94894	27100	510042	913023	330572	156556	446685	157325	63537	124014	520458	59812	208456	187886	65612	196529	710268	50015	285340	103814	774516	73378	4040926	1056633	691413	199961	105491	879354	10853264	984624	374570	77355920	526256	101312288	1753860	464070
0	63132	62600	235371	44498	13383	245542	40076	85664	96997	964164	75565	56117	78786	53202	79413	313873	1078016	148340	87411	204465	121438	140090	299514	323671	88618	74411	335995	490595	313910	1045204	70527	2091114	2550868	430725	28624	1221890	508541	257892	404247	489510	10972922	8296883	674299	585462	48277780	434701	25330878	1257112	1768018
0	63132	62600	98406	23592	13383	31798	22420	85664	1008678	1060214	100712	16576	38119	53202	64713	188637	1380968	135074	72986	154650	101473	115222	208279	247262	60860	174572	392986	65612	140702	398580	37246	2597155	984331	390520	53503	1376754	603771	193814	318654	87701	11795451	9877079	944956	285545	43403432	464872	38268996	984309	520737
0	63132	302992	71429	23592	32650	31798	23306	85664	160952	430276	47164	45494	80812	187519	140185	297755	865379	118793	278285	58477	231243	192614	150986	247262	138440	303223	493820	405728	261494	302544	60939	579175	430646	320235	33647	1767379	1159060	223066	168336	122049	17899976	23168856	598597	306249	50977728	344739	40094720	1112442	237855
0	63132	2203609	258814	164615	35466	329758	223396	265763	63069	1290259	63602	16576	136286	241675	86082	874847	1095604	354537	174929	397096	273565	83537	601636	1084382	137662	245292	364154	493194	2085042	465505	272217	1597828	447886	738399	84106	1663853	1602103	1064505	268958	1229346	21697656	18960984	2151490	682810	50647184	888706	55501200	1679183	3641104
0	63132	62600	170340	132373	35196	89683	42901	227231	63069	1751397	101312	34177	350446	130660	59802	790269	385842	314671	184551	579050	335682	99991	322141	1611354	44103	74411	409608	282562	200731	604894	46482	2619046	2757721	282147	90822	1776563	1407145	475768	362300	314469	7423154	14546276	730578	392252	56618852	1211593	69224544	6169328	3752013
0	63132	62600	71429	23592	13383	133787	22420	340798	63069	662403	19805	52706	136811	187730	154673	1160081	1548570	180964	149084	361243	267017	164105	201193	247262	72452	231512	219912	450916	102654	304651	19261	1404660	1900128	370984	88742	2034612	3124279	531553	282955	215355	58797072	23628486	950479	353557	62427128	488657	50652492	1162034	2312518
0	63132	86942	140138	23592	16366	151691	3258769	262688	133376	328715	19805	45148	159675	83309	52602	188637	385842	163991	43507	58477	209714	150688	113713	421335	21419	246787	422958	272087	147512	371325	39240	654704	690563	340008	73782	1679169	662132	169433	181325	61895	5661960	23645504	759616	287196	48472800	446697	46439492	860573	511103
0	63132	250307	71429	46129	13566	57656	22420	85664	121705	770530	38743	51205	123933	177690	515334	272554	809102	166208	158878	526064	713774	199089	197475	496096	83757	402841	363719	478166	114034	541792	70239	735638	2999856	455508	120594	2708894	1940725	305480	279463	294175	35826956	30810514	1035856	355429	64947204	763362	71979640	1518506	1069527
0	63132	62600	264093	23592	13383	151989	700775	85664	63069	115132	70949	28156	59172	53202	15965	289405	867611	54136	108924	342596	96077	94375	376511	788647	21419	266567	316529	406098	285086	1295600	432898	706521	2021035	180519	40661	1013216	1277441	281021	449044	124215	6492423	10878032	964441	241135	36890272	539158	19556952	1333538	933857
0	63132	201968	71429	36095	13383	31798	58590	332152	171201	929123	107311	89058	179069	240926	43299	563676	1433387	362556	143279	544864	234830	159060	159382	1248892	34046	325869	736916	409534	75040	919346	41637	835204	769619	1205409	65289	2306810	2000506	519893	318864	280534	77516480	21521228	667192	370584	66564104	727238	69065736	2068005	1969447
0	63132	62600	280231	23592	13383	161694	459048	85664	63069	692870	19805	16576	38119	157336	16447	624508	453663	81248	81336	295607	59318	181002	99369	490911	326165	346329	204895	443871	1981954	862605	58989	761375	181810	55535	93885	599933	2599380	174749	194696	49035	9372859	17376808	1115176	642439	31677106	674205	17628052	1010924	833146
1	63132	62600	71429	78549	13383	31798	24971	272266	63069	115132	25125	71689	38119	5662957	50594	415341	673154	151772	186299	58477	102151	141733	144778	811266	43406	192323	258517	355810	124773	167707	79647	742617	4326202	355067	32274	1005945	830450	59468	246588	105533	2449412	14306642	1053263	664301	48817868	1534525	114070024	918351	816133
1	63132	165349	2114929	90815	216450	465077	22420	296326	63069	115132	66579	88154	226025	318804	733275	541475	1605507	268193	156829	913200	459405	175453	185351	1059339	78101	330233	3951706	249476	984520	1490732	120318	338411	1438019	297971	125810	1939399	1500241	1021813	342072	260801	692949	24488884	1163428	791525	50884712	541258	87474000	2488260	1381449
1	63132	62600	183047	23592	24376	170096	22420	85664	63069	115132	25053	16576	38119	279428	15965	188637	1198952	117678	15117	171370	101787	101023	128736	401550	63877	145404	201510	412374	99747	824726	31290	654901	703638	486660	30069	602986	1297842	71093	240007	72526	46896372	9402253	698110	432690	30508936	458901	27865508	896053	661005
1	63132	121460	71429	36675	13383	31798	22420	85664	601747	963016	41031	43993	182167	162711	15965	544362	918123	193416	38620	353022	174279	232580	122729	388234	50812	348214	254573	510579	113962	166016	39443	741105	1463595	422382	45679	1594800	1475615	218896	290977	216395	49309496	15386881	871406	215098	73230384	345029	68678432	992329	452642
1	63132	521188	372861	50328	27346	31798	249892	449287	8622736	612036	71318	94206	378695	353631	38644	806545	2238195	119983	222775	622193	375741	138617	292306	537602	55311	438104	154097	594213	158333	866508	89092	2809852	2589191	588097	88809	1248911	2211303	388340	152612	486688	11763068	20428572	1917394	458369	44841648	720089	51696008	1860864	712894
1	63132	62600	71429	38654	24653	219251	102253	243547	316474	721947	25219	34452	156101	137750	15965	265346	748728	149159	97845	491657	201769	245857	64667	605902	59393	166056	510364	401883	169627	1347100	127105	1637213	132112	448845	93120	1373178	852701	532860	243212	327287	152147952	10574553	913912	782706	36692304	493896	43157156	610332	2065773
1	63132	62600	71429	93073	28898	17555468	667723	114543	407706	115132	51273	54374	38119	53202	15965	6608565	1555653	408931	58189	475576	483072	63537	282180	975914	59705	179201	208426	633111	110869	1646222	19261	727832	1306033	1041423	189890	1159178	2113366	482230	383981	315696	3709216	26432058	1204801	570617	69831888	519717	109382896	1658767	859252
1	63132	62600	71429	23592	21815	979475	63768	85664	215533	1851281	113855	16576	70300	122133	22796	589686	720218	136306	15117	159473	59318	63537	186652	448638	107975	186928	541854	446887	878642	592712	224820	285340	1438880	1337824	17532	1157145	989406	304341	296268	32276	6083687	10397173	540792	383308	66444392	498799	63285780	823169	1131626
1	63132	62600	81783	23592	13383	31798	72675	277415	263798	1335559	33382	16576	58173	53202	25213	520827	385842	162670	15117	94608	98976	131895	428412	544598	44741	190587	187778	455547	187739	535347	53068	2044629	962051	646210	98148	1681157	2255150	136377	206057	69372	28529614	14620588	1053964	276129	54113268	1314734	60284988	988010	1554470
1	104376	62600	71429	92629	28143	155506	302480	166353	475556	115132	19805	110409	191068	165035	115640	663544	906915	201157	104372	237783	702610	180078	207277	1423488	70225	74411	1024946	338410	238863	557077	31543	483098	1830641	414412	63919	1698008	4258271	320808	233823	324665	7989229	23723900	786863	843525	56100216	371613	40151008	1476026	735096
1	63132	62600	179517	55494	27663	85306	22420	302506	404009	867416	58193	89352	260567	179143	186645	422273	1651106	186253	77686	247123	328192	244290	164213	610082	106851	281845	430382	372414	453060	627819	34855	843916	445468	389714	70836	1538041	1795423	244779	350855	397725	25528436	23448408	684029	354140	63959448	568668	44567236	622090	1034468
1	63132	62600	71429	23592	134364	31798	22420	108657	63069	1066260	65156	53591	135583	128996	51936	357316	650819	452515	96410	299597	196475	209558	90044	971761	62170	124442	854811	476530	104577	75942	67960	2069407	307374	366998	132594	2571319	3684927	392490	327372	115513	32399428	18825226	1097037	533943	74841248	396039	54854488	2297883	549195
1	63132	62600	571569	23592	38959	2428859	57581	145069	292165	451044	62315	16576	103864	116248	15965	759573	905172	189807	71324	465288	104922	145816	421894	628118	92636	175862	136461	65612	731293	154159	399310	525257	2542214	293569	141261	3233745	1277257	299427	261523	170156	21956300	14608670	845645	384184	72209152	555999	88317800	1534161	1176753
1	63132	62600	71429	63021	79030	255489	22420	85664	345168	487987	19805	154220	226258	186759	53046	443933	957554	529754	113063	1032291	267720	323206	370397	1282625	85942	443645	444855	552786	68884	498248	59265	499506	1245011	709145	130439	3290733	2713836	1062408	501143	241019	86432	23328212	914075	282689	80783184	887676	89045840	1585292	744295
1	63132	545161	71429	23592	31270	31798	22420	1822380	63069	115132	60215	20664	619663	868076	75002	491109	1042466	209457	21793	128791	210746	168534	319020	1114403	73940	435595	363403	242267	178194	275509	33904	767866	29211	775615	163281	1973600	1589979	176331	158487	143291	9967431	18540504	1308359	238621	50128304	650437	66539480	1116823	883330
1	63132	62600	71429	136508	13383	62200	22420	754959	63069	1341027	19805	78813	741637	168731	591754	188637	659355	127752	147616	58477	511347	217061	64667	700002	68779	309195	752302	607293	65509	191824	90137	672728	29211	237080	247700	4115149	1864409	171377	183903	166054	9621203	16177277	949844	449010	85222280	1376851	108567384	1885603	235496
1	63132	62600	71429	23592	47633	984744	29530	85664	63069	793644	72548	28809	74046	53202	31909	693003	803288	149607	41163	354273	82184	175889	114038	541073	53248	266539	328691	283513	31542	217708	24601	644951	397895	262094	79805	1964446	1683313	244029	235588	75067	86432	20546936	689252	267372	77759584	460342	47340440	1239502	558864
1	63132	62600	99566	23592	98768	329376	195962	224129	63069	2182539	74834	16576	38119	178022	79583	199141	385842	170157	109997	154323	59318	171385	293199	1313136	57763	160799	1008812	558955	42335	669568	56777	532681	2189219	231966	91799	321718	1223195	109893	331007	77306	22390732	13216798	773477	224669	26100592	756675	23211804	579708	880133
1	73961	62600	71429	23592	13383	31798	22420	85664	63069	482000	19805	56153	63530	142211	135598	693306	1172138	177227	15117	324140	309463	206739	127413	696045	109468	267290	1133956	411210	107400	75942	49532	2804295	2606082	255507	43414	1772201	2893564	486263	571728	382464	51798616	23987010	790742	432441	42264084	669456	37545528	1034361	593999
1	63132	62600	87368	55919	30871	31798	22420	293356	355816	1113762	19805	77062	38119	225418	20269	614743	540103	200777	143124	216090	327637	150334	241095	765939	66163	257456	1446436	517160	90085	183905	68736	801812	3239659	432599	134073	1845391	1994595	614122	190918	334395	19947032	14543495	1013759	286413	41428292	454329	62452632	1268055	751375
1	63132	62600	15364365	30141	39294	89966	22420	174595	309102	115132	79970	36090	74547	163922	71362	364040	1429590	200968	15117	254692	388913	169278	132518	940717	66985	192605	730117	462183	215220	561756	44582	545514	1518877	312770	28038	2374375	2069916	408336	363546	255765	13992068	15287779	506756	347287	61782988	493852	49200072	1595557	565480
1	133249	62600	75615344	26939	53536	702692	63672	191049	229493	832799	269307	16576	238175	208984	130544	948037	3594112	356309	69273	1267558	116515	231640	800198	862202	73064	563397	300562	176098	144414	1154269	75862	1778383	4335509	578666	73640	3189676	1738663	362967	417415	190936	7689565	44441688	1416832	447890	107853256	404612	72528976	2121715	770505
1	63132	62600	71429	47645	13383	31798	44380	85664	257580	1222447	48341	41243	38119	139395	67365	458956	385842	54136	50603	181611	115348	90110	163814	1018972	58381	256470	256504	274341	31542	648401	54847	2894422	1935136	332580	17532	1072815	869581	316016	262749	122488	13960803	14472203	943183	389441	24288532	435612	30327190	883760	743330
1	63132	62600	71429	23592	13383	881196	23079	85664	168665	425608	51403	16576	38119	192158	78404	813293	596898	74542	15117	157124	151810	210959	93937	377624	71396	172712	229116	305940	225574	616847	61477	2960392	106140	481646	83459	2869778	1512220	234407	127928	64271	36302176	15944543	736135	590954	51813472	968488	47486576	1048632	226608
1	63132	62600	71429	23592	13624	468479	2262666	302189	627573	439386	56251	29096	161414	109295	15965	188637	717331	54136	108897	516498	59318	181579	107742	247262	21419	299732	150969	432055	153846	1014278	54026	789478	583597	468985	80853	1860902	2074884	224674	203980	146891	26961776	12695997	825956	473092	30510124	716773	42153576	1098627	443734
1	63132	62600	71429	24777	13383	43989	22420	85664	63069	115132	19805	16576	73022	71599	34409	353228	1190754	128571	23704	122308	166542	90405	64667	496505	36004	391013	495058	396812	71695	524692	34859	899135	763648	204972	35694	2725346	1244458	153743	94493	62721	11545761	20296168	721253	224589	43538608	296674	48829968	1025184	253422
1	63132	62600	71429	62529	13383	31798	39669	85664	704883	115132	54054	54151	119769	95101	140356	329750	1419544	75204	234195	290040	232806	63537	125106	764890	52353	186963	380861	205280	175223	1219763	26557	1078822	654537	55535	54426	1540924	2560321	328213	214331	227446	25077320	17570036	990703	232029	47511400	456145	32594238	1175645	839075
1	63132	62600	71429	23592	59085	31798	32956	327092	157795	115132	29872	63322	105486	189716	40834	357843	1033633	54136	44254	345458	225207	160257	142048	412943	111631	210585	49779	701303	240255	1211310	33286	698216	2037560	383399	40943	2638734	1864447	114498	293653	87522	77918648	16585086	833610	532263	45007180	587052	44512388	867432	340564
1	63132	62600	341623	23592	13383	31798	362596	170867	348107	1341100	36362	88078	92856	200769	159600	188637	1371071	54136	170701	239634	318005	134778	228509	493479	46700	102072	487156	428798	227767	775081	70551	669781	3861568	337289	95229	59727	1572017	687302	311062	251539	13893236	18814496	1232208	679718	40219920	609640	36170952	1179118	844112
1	63132	62600	217305	23592	76986	97801	22420	222249	1663047	984249	85295	51556	38119	53202	41854	1512513	1131971	802508	19757	725437	120845	63537	655269	1564402	54011	97468	436028	569721	134617	309209	47185	2653824	13590640	570539	56849	3680915	508541	1429515	539339	140923	21155572	16999638	1048033	253884	68241072	576943	68099664	2644176	1464623
1	63132	62600	71429	23592	13383	31798	6644403	167365	114064	115132	19805	16576	119608	127079	88655	228527	803463	119112	79897	58477	59318	182579	125471	1215816	21419	74411	49779	168082	115288	437776	30458	301500	765918	624983	67265	1739084	2466054	89355	347214	32276	30309152	12021271	854201	461627	37128784	427453	39499412	710178	386837
1	63132	62600	124085	77519	15605	31798	22420	118154	284783	1238304	38202	81022	124716	474367	58918	451016	590227	97010	26246	426336	290604	79515	148400	550325	58738	169210	49779	376756	179215	539047	45555	532462	774892	285158	42811	1676788	2031161	522159	165141	286600	12577872	13003186	874462	246170	54410132	438831	35144672	1810426	1138574
[truncated: 783 more columns]
