# Supplementary material for: Development of an expert system for the classification of myalgic encephalomyelitis/chronic fatigue syndrome
Source: PeerJ Comput Sci. 2024 Mar 20;10:e1857. doi: 10.7717/peerj-cs.1857 (PMC11041999; doi:10.7717/peerj-cs.1857)
Supplement: Supplemental Information 2 [file peerj-cs-10-1857-s002.ipynb]

# %% [code]
import pandas as pd
data = pd.read_csv('Supplementary_File_1.csv')
data.head()

# %% [code]
data.info()

# %% [code]
X = data.drop(["Status"], axis=1)
y= data["Status"].copy()
y.head()

# %% [code]
# from sklearn.model_selection import train_test_split
# X_train, X_test, y_train, y_test = train_test_split(X, y, test_size = 0.2, random_state = 0)

# %% [markdown]
## Preproccesing

# %% [code]
from sklearn.preprocessing import StandardScaler

scalar = StandardScaler()
X = scalar.fit_transform(X)
X

# %% [markdown]
## ANOVA

# %% [code]
from sklearn.feature_selection import SelectKBest, f_classif

selector = SelectKBest(f_classif, k=50)
X_reduced = selector.fit_transform(X, y)
X_reduced.shape

# %% [code]
import matplotlib.pyplot as plt

# Get the F-values and feature names
f_values = selector.scores_


cols_idxs = selector.get_support(indices=True)
feature_df_new = data.iloc[:,cols_idxs]
feature_names = feature_df_new.columns
F_values = f_values[cols_idxs]

# Sort the features by F-value in descending order
sorted_indices = F_values.argsort()
sorted_F_values = F_values[sorted_indices]
sorted_feature_names = feature_names[sorted_indices]


# Plot the sorted F-values for each feature
plt.figure(figsize=(8,13))
plt.barh(sorted_feature_names, sorted_F_values, height=0.7)
plt.xticks(rotation=0, ha='right')
plt.xlabel('F-value', fontsize=15)
plt.ylabel('Features', fontsize=15)
plt.yticks(fontsize=12)
plt.xlim(0, 12)
# Set tick label font size
plt.tick_params(labelsize=12)

plt.autoscale(enable=True, axis='y', tight=True)

#plt.title('ANOVA Feature Selection', fontsize=20)
plt.grid(axis='x', linestyle=':', linewidth = 0.9)
for i, v in enumerate(sorted_F_values):
    plt.text(v+0.5, i-0.29,  f'{sorted_F_values[i]:.2f}', ha='center')
#plt.tight_layout()
# Save plot as PDF
plt.savefig("f_values_ver2.svg", bbox_inches="tight")

plt.show()


# %% [code]
feature_names.shape

# %% [markdown]
## Performance Per nfeatures

# %% [code]
from mpl_toolkits.axes_grid1.inset_locator import zoomed_inset_axes
from mpl_toolkits.axes_grid1.inset_locator import mark_inset
from mpl_toolkits.axisartist.axislines import SubplotZero
from sklearn.metrics import accuracy_score, balanced_accuracy_score, f1_score, confusion_matrix, roc_auc_score, roc_curve, precision_recall_curve
import matplotlib.pyplot as plt
import matplotlib
from IPython.display import HTML, display, clear_output
from sklearn.metrics import auc


matplotlib.rcdefaults()
plt.rcParams.update({'xtick.labelsize':10, 
                     'ytick.labelsize':10,
                     'legend.fontsize':12,
                     'axes.edgecolor' : 'black',
                     'legend.title_fontsize' : 15,
                     'figure.figsize': (12,12),
                     'axes.labelsize' :18})


def mplot(y, ax, lw = 1):
  f_x, t_x, _ = roc_curve(y, pred1)
  f_l, t_l, _ = roc_curve(y, pred2)
  f_g, t_g, _ = roc_curve(y, pred3)
  f_b, t_b, _ = roc_curve(y, pred4)
  # f_RN51, t_RN51, _ = roc_curve(y, y_prob)

  ax.axis['top'].set_visible(False)
  ax.axis['right'].set_visible(False)
  ax.spines['bottom'].set_color('black')
  ax.spines['left'].set_color('black')

  ax.plot(f_x, t_x, color="#E53935", lw=lw, label= f" (AUC = {auc(f_x, t_x):.4f})  XGBoost   ")
  ax.plot(f_l, t_l, color="#4FC3F7", lw=lw, label= f" (AUC = {auc(f_l, t_l):.4f})  SVC   ")
  ax.plot(f_g, t_g, color="#66BB6A", lw=lw, label= f" (AUC = {auc(f_g, t_g):.4f})  LogisticRegression       ")
  ax.plot(f_b, t_b, color="#CF7345", lw=lw, label= f" (AUC = {auc(f_b, t_b):.4f})  RandomForest      ")
  # ax.plot(f_RN51, t_RN51, color="#000000", lw=lw, label= f" (AUC = {auc(f_RN51, t_RN51):.4f})  Hard Voting         ")
  ax.plot([0, 1], [0, 1], color="#ECEFF1", lw=2.5, linestyle="--")

  


# %% [code]
from mpl_toolkits.axes_grid1.inset_locator import zoomed_inset_axes
from mpl_toolkits.axes_grid1.inset_locator import mark_inset
from mpl_toolkits.axisartist.axislines import SubplotZero
from sklearn.metrics import accuracy_score, balanced_accuracy_score, f1_score, confusion_matrix, roc_auc_score, roc_curve, precision_recall_curve
import matplotlib.pyplot as plt
import matplotlib
from IPython.display import HTML, display, clear_output
from sklearn.metrics import auc


from xgboost import XGBClassifier
xgb_model = XGBClassifier(booster='gblinear', learning_rate=0.19)

from sklearn.linear_model import LogisticRegression
lr_model = LogisticRegression(random_state = 42)        #96.15: ANOVA50 4fold     # 94.13 7fold ANOVA50

from sklearn.ensemble import RandomForestClassifier
rf_model = RandomForestClassifier(n_estimators = 10, criterion = 'entropy', random_state = 42) 

from sklearn.svm import SVC
svc_model = SVC(kernel = 'linear', random_state = 42, probability=True) 

from sklearn.tree import DecisionTreeClassifier
dt_model = DecisionTreeClassifier(criterion = 'entropy', random_state = 42)  

from sklearn.naive_bayes import GaussianNB
nb_model = GaussianNB()  


k_values = [25,50,100,150,200,250,300,350,400,450,500,550,600,650,700,750,800,832]

# Initialize lists to store the evaluation metrics
xgb_accuracy = []
lr_accuracy = []
svc_accuracy= []
rf_accuracy = []
nb_accuracy = []
dt_accuracy = []
kf = KFold(n_splits=5, random_state=42, shuffle=True)
# Loop through the k_values and select the top k features using ANOVA
for k in k_values[::-1]:
    selector = SelectKBest(f_classif, k=k)
    X_train_selected = selector.fit_transform(X, y)
    # Train an XGBoost model on the selected features
    
    # Make predictions on the validation set and calculate accuracy
    
    xgb_accuracy_sc =cross_val_score(xgb_model, X_train_selected, y, cv=kf, scoring='accuracy')
    xgb_accuracy.append(xgb_accuracy_sc.mean()*100)

    rf_accuracy_sc =cross_val_score(rf_model, X_train_selected, y, cv=kf, scoring='accuracy')
    rf_accuracy.append(rf_accuracy_sc.mean()*100)

    svc_accuracy_sc =cross_val_score(svc_model, X_train_selected, y, cv=kf, scoring='accuracy')
    svc_accuracy.append(svc_accuracy_sc.mean()*100)

    lr_accuracy_sc =cross_val_score(lr_model, X_train_selected, y, cv=kf, scoring='accuracy')
    lr_accuracy.append(lr_accuracy_sc.mean()*100)

    dt_accuracy_sc =cross_val_score(dt_model, X_train_selected, y, cv=kf, scoring='accuracy')
    dt_accuracy.append(dt_accuracy_sc.mean()*100)

    nb_accuracy_sc =cross_val_score(nb_model, X_train_selected, y, cv=kf, scoring='accuracy')
    nb_accuracy.append(nb_accuracy_sc.mean()*100)


lw=1
# Plot the performance metrics as a function of the number of features
matplotlib.rcdefaults()
plt.rcParams.update({'xtick.labelsize':10, 
                     'ytick.labelsize':10,
                     'legend.fontsize':12,
                     'axes.edgecolor' : 'black',
                     'legend.title_fontsize' : 15,
                     'figure.figsize': (12,12),
                     'axes.labelsize' :18})

#fig, ax = plt.subplots()
fig = plt.figure(1)
ax = SubplotZero(fig, 111)
fig.add_subplot(ax)


ax.axis['top'].set_visible(False)
ax.axis['right'].set_visible(False)
ax.spines['bottom'].set_color('black')
ax.spines['left'].set_color('black')
ax.plot(834, 105, ls="", marker="^", ms=10, color="k", clip_on=False)
ax.plot(0, -0.05, ls="", marker=">", ms=10, color="k", clip_on=False)
ax.set_ylim((-0.05), (105))
ax.set_xlim((-0.05), (833))
ax.grid(linewidth = 0.4, color='#C3C3C3')
ax.set_facecolor('white')


k_values_x= [833,800,750,700,650,600,550,500,450,400,350,300,250,200,150,100,50]
ax.plot(k_values[::-1], xgb_accuracy, color="#E53935", lw=lw, label= "XGBoost   ")
ax.plot(k_values[::-1], svc_accuracy, color="#4FC3F7", lw=lw, label= "SVC   ")
ax.plot(k_values[::-1], lr_accuracy, color="#2FFF38", lw=lw, label= "LogisticRegression       ")
ax.plot(k_values[::-1], rf_accuracy, color="#CF7345", lw=lw, label= "RandomForest      ")
ax.plot(k_values[::-1], dt_accuracy, color="#FF1AD5", lw=lw, label= "Decision Tree      ")
ax.plot(k_values[::-1], nb_accuracy, color="#9952FF", lw=lw, label= "Naïve Bayes      ")


ax.set_xlabel('Number of Features')
ax.set_ylabel('Accuracy (%)')

ax.set_xticks(k_values_x)
ax.invert_xaxis()
ax.legend()
leg = plt.legend(loc="lower center")
plt.savefig("performance_per_nfeatures_2.svg", format="svg", bbox_inches='tight')
plt.show()


# %% [markdown]
## Models

# %% [code]
from sklearn.model_selection import KFold, cross_val_score
from sklearn.metrics import confusion_matrix, accuracy_score


# import lightgbm as lgb
# model = lgb.LGBMClassifier()

 

from xgboost import XGBClassifier
model = XGBClassifier(booster='gblinear', learning_rate=0.19)       #learning_rate=0.9 with 833ftrs

# from sklearn.ensemble import BaggingClassifier
# model = BaggingClassifier()

# from sklearn.linear_model import SGDClassifier
# # model = SGDClassifier(random_state=42)

from sklearn.ensemble import RandomForestClassifier
#model = RandomForestClassifier(n_estimators = 10, criterion = 'entropy', random_state = 42)           #86.53: ANOVA50      #ANOVA50 7fold: 92

from sklearn.tree import DecisionTreeClassifier
#model = DecisionTreeClassifier(criterion = 'entropy', random_state = 42)  

from sklearn.svm import SVC
#model = SVC(kernel = 'linear', random_state = 42, probability=True)       #72.27      #96.15: ANOVA50 4fold     # 94.13 7fold ANOVA50

from sklearn.naive_bayes import GaussianNB
#model = GaussianNB()         #96.15: ANOVA50 4fold     # 94.13 7fold ANOVA50

from sklearn.linear_model import LogisticRegression
#model = LogisticRegression(random_state = 42)        #96.15: ANOVA50 4fold     # 94.13 7fold ANOVA50


# model.fit(X_train, y_train)
# y_pred = model.predict(X_test)
# cm = confusion_matrix(y_test, y_pred)
# print(cm)
# accuracy_score(y_test, y_pred)

kf = KFold(n_splits=5, random_state=42, shuffle=True)
accuracy = cross_val_score(model, X_reduced, y, cv=kf, scoring='accuracy')
print('Accuracy: ', accuracy.mean()*100)
auc = cross_val_score(model, X_reduced, y, cv=kf, scoring='roc_auc')
print('roc_auc: ', auc.mean()*100)
f1 = cross_val_score(model, X_reduced, y, cv=kf, scoring='f1')
print('f1: ', f1.mean()*100)

# %% [markdown]
## Grid Search

# %% [code]
from sklearn.model_selection import GridSearchCV


# param_grid = {
#     'n_estimators': [2,4,6,8,10],
   
#     'max_depth' : [2,3,5,7],
   
#     'criterion' : [ "entropy"]
# }     

param_grid = {
    'learning_rate': [ 0.5, 0.6, 0.7, 1, 2],
    'max_depth': [2,3, 4, 7, 10, 15],
   
    'gamma': [0, 0.1, 1, 7],

    'booster':["gblinear" , "dart"],
    'n_estimators': [1, 10, 30, 50, 70]
}


kf = KFold(n_splits=5, random_state=42, shuffle=True)
grid_search = GridSearchCV(estimator=model, param_grid=param_grid, cv=kf, scoring='accuracy', refit=True)
# refit=True: refit an estimator using the best found parameters on the whole dataset.      # cv: k-fold cross-validation

grid_search.fit(X_reduced, y)

# %% [code]
print("Best Accuracy: {:.2f} %".format(grid_search.best_score_*100))
print(grid_search.best_params_)
print(grid_search.best_estimator_)

# %% [markdown]
## Pearson Correlation

# %% [code]
# Original Data

corr_matrix = data.corr()
corr_matrix["Status"].sort_values(ascending=False)

# %% [code]
import matplotlib.pyplot as plt

corr_matrix["Status"].plot.barh(figsize=(12,150))
plt.title('Pearson Correlation')

# %% [code]
cols_idxs = selector.get_support(indices=True)
features_df_new = data.iloc[:,cols_idxs]
features_df_new.columns

# %% [code]
features_df_new['Status'] = data['Status'].copy()
corr_matrix = features_df_new.corr()
corr_matrix["Status"].sort_values(ascending=False)

# %% [code]
import matplotlib.pyplot as plt

corr_matrix["Status"].plot.barh(figsize=(12,10))
plt.title('Pearson Correlation (Selected Features)')

# %% [markdown]
## Final Evaluation

# %% [code]
from sklearn.model_selection import cross_val_predict
from sklearn.metrics import confusion_matrix, f1_score, recall_score, roc_auc_score, precision_score, accuracy_score

y_pred = cross_val_predict(model, X_reduced, y, cv=kf)

print('Accuracy: ', accuracy_score(y, y_pred))
print('f1: ', f1_score(y, y_pred))
print('roc_auc: ', roc_auc_score(y, y_pred))
print('recall: ', recall_score(y, y_pred))
print('precision: ', precision_score(y, y_pred))
confusion_matrix(y, y_pred)

# %% [code]
import numpy as np
import matplotlib.pyplot as plt
import seaborn as sns
import pandas as pd
import statistics as st
from sklearn.model_selection import KFold, cross_val_score, cross_val_predict
from sklearn.metrics import confusion_matrix, f1_score, precision_score
from mlxtend.plotting import plot_confusion_matrix
sns.set()


maxAccuracy=0
sum_tn, sum_tp, sum_fp, sum_fn, sum_spe, sum_f1, sum_pre, sum_sen = 0, 0, 0, 0, 0, 0, 0, 0
l =1
kf = KFold(n_splits=5, random_state=42, shuffle=True)
for train_index, test_index in kf.split(X):
      X_train, X_test = X[train_index], X[test_index]
      y_train, y_test = y[train_index], y[test_index]
      model.fit(X_train, y_train)
      y_pred = model.predict(X_test)
      cm = confusion_matrix(y_test, model.predict(X_test))
      accuracy = cross_val_score(model, X, y, cv=kf, scoring='accuracy')
      print(accuracy) 
      print("Accuracy: {:.2f} %".format(accuracy.mean()*100))
      print(cm)


      group_counts = ["{0:0.0f}".format(value) for value in cm.flatten()]
      labels = [f"{v1}" for v1 in group_counts]
      labels = np.asarray(labels).reshape(2,2)

      plt.rcParams.update({'font.size': 26})
      
      ax = sns.heatmap(cm, annot=labels, fmt='', cmap='Blues', cbar=False)
      
      ax.set_title('Fold '+ str(l));
      ax.set_xlabel('Predicted Values')
      ax.set_ylabel('Actual Values')
      ax.label_font = {'size':'27'}
      
      ax.xaxis.set_ticklabels(['0','1'])
      ax.yaxis.set_ticklabels(['0','1'])
      ax.tick_params(axis='both', which='major', labelsize=13) 
      
      # plt.show()
      #ax.figure.savefig("Fold_" + str(l) + ".svg",  dpi='figure')


      f1 = f1_score(y_test, y_pred)
      print(f"F1-score: {f1}")
      sum_f1 += f1 
      pre = precision_score(y_test, y_pred)
      print(f"Precision: {pre}")
      sum_pre += pre
      tn, fp, fn, tp = cm.ravel()
      sum_tn += tn
      sum_tp += tp
      sum_fn += fn
      sum_fp += fp
      Specificity =  tn / (tn+fp)
      print(f"Specificity: {Specificity}")
      sum_spe += Specificity
      Sensitivity = tp / (fn+tp)
      print(f"Sensitivity: {Sensitivity}")
      sum_sen += Sensitivity
      l+=1
      print('==========================================================')

print('Average:')
print("Accuracy: {:.2f} %".format(accuracy.mean()*100))
# cm = np.array([[sum_tn, sum_fp], [sum_fn, sum_tp]])
# print(cm)
print(f"F1-score: {sum_f1 / 5}")
print(f"Precision: {sum_pre / 5}")
print(f"Specificity: {sum_spe / 5}")
print(f"Sensitivity: {sum_sen / 5}")


group_counts = ["{0:0.0f}".format(value) for value in cm.flatten()]
labels = [f"{v1}" for v1 in group_counts]
labels = np.asarray(labels).reshape(2,2)

plt.rcParams.update({'font.size': 26})

ax = sns.heatmap(cm, annot=labels, fmt='', cmap='Blues', cbar=False)

ax.set_title('Overlapped');      
ax.set_xlabel('Predicted Values')
ax.set_ylabel('Actual Values');

ax.xaxis.set_ticklabels(['0','1'])
ax.yaxis.set_ticklabels(['0','1'])
ax.tick_params(axis='both', which='major', labelsize=13) 
 


plt.show()
#ax.figure.savefig("overlapped.svg")

# %% [markdown]
## ROC Curve

# %% [code]
from mpl_toolkits.axes_grid1.inset_locator import zoomed_inset_axes
from mpl_toolkits.axes_grid1.inset_locator import mark_inset
from mpl_toolkits.axisartist.axislines import SubplotZero
from sklearn.metrics import accuracy_score, balanced_accuracy_score, f1_score, confusion_matrix, roc_auc_score, roc_curve, precision_recall_curve
import matplotlib.pyplot as plt
import matplotlib
from IPython.display import HTML, display, clear_output
from sklearn.metrics import auc


matplotlib.rcdefaults()
plt.rcParams.update({'xtick.labelsize':10, 
                     'ytick.labelsize':10,
                     'legend.fontsize':12,
                     'axes.edgecolor' : 'black',
                     'legend.title_fontsize' : 15,
                     'figure.figsize': (12,12),
                     'axes.labelsize' :18})


def mplot(y, ax, lw = 1):
  f_x, t_x, _ = roc_curve(y, pred1)
  f_l, t_l, _ = roc_curve(y, pred2)
  f_g, t_g, _ = roc_curve(y, pred3)
  f_b, t_b, _ = roc_curve(y, pred4)
  f_dt, t_dt, _ = roc_curve(y, pred5)
  f_nb, t_nb, _ = roc_curve(y, pred6)

  # f_RN51, t_RN51, _ = roc_curve(y, y_prob)

  ax.axis['top'].set_visible(False)
  ax.axis['right'].set_visible(False)
  ax.spines['bottom'].set_color('black')
  ax.spines['left'].set_color('black')

  ax.plot(f_x, t_x, color="#E53935", lw=lw, label= f" (AUC = {auc(f_x, t_x):.4f})  XGBoost   ")
  ax.plot(f_l, t_l, color="#4FC3F7", lw=lw, label= f" (AUC = {auc(f_l, t_l):.4f})  SVC   ")
  ax.plot(f_g, t_g, color="#66BB6A", lw=lw, label= f" (AUC = {auc(f_g, t_g):.4f})  LogisticRegression       ")
  ax.plot(f_b, t_b, color="#CF7345", lw=lw, label= f" (AUC = {auc(f_b, t_b):.4f})  RandomForest      ")
  ax.plot(f_dt, t_dt, color="#FF1AD5", lw=lw, label= f" (AUC = {auc(f_dt, t_dt):.4f})  Decision Tree      ")
  ax.plot(f_nb, t_nb, color="#9952FF", lw=lw, label= f" (AUC = {auc(f_nb, t_nb):.4f})  Naïve Bayes      ")

  # ax.plot(f_RN51, t_RN51, color="#000000", lw=lw, label= f" (AUC = {auc(f_RN51, t_RN51):.4f})  Hard Voting         ")
  ax.plot([0, 1], [0, 1], color="#ECEFF1", lw=2.5, linestyle="--")

  


# %% [code]
import numpy as np
import pandas as pd
import statistics as st
from sklearn.model_selection import KFold, cross_val_score, cross_val_predict
import matplotlib.pyplot as plt

#%matplotlib inline

# dataset = pd.read_csv('NewDataset.csv')
# X = dataset.iloc[:, :-1].values
# y = dataset.iloc[:, -1].values

# from sklearn.preprocessing import StandardScaler
# sc = StandardScaler()
# X = sc.fit_transform(X)

from xgboost import XGBClassifier
model1 = XGBClassifier(booster='gblinear', learning_rate=0.19)

from sklearn.linear_model import LogisticRegression
model3 = LogisticRegression(random_state = 42)        #96.15: ANOVA50 4fold     # 94.13 7fold ANOVA50

from sklearn.ensemble import RandomForestClassifier
model4 = RandomForestClassifier(n_estimators = 10, criterion = 'entropy', random_state = 42) 

from sklearn.svm import SVC
model2 = SVC(kernel = 'linear', random_state = 42, probability=True)  

from sklearn.tree import DecisionTreeClassifier
model5 = DecisionTreeClassifier(criterion = 'entropy', random_state = 42)  

from sklearn.naive_bayes import GaussianNB
model6 = GaussianNB()         #96.15: ANOVA50 4fold     # 94.13 7fold ANOVA50


# model2 = lgb.LGBMClassifier()
# model1 = XGBClassifier(eta=0.001, gamma=0, n_estimators=94)
# model3= GradientBoostingClassifier()
# model4 = BaggingClassifier(XGBClassifier(eta=0.001, gamma=0, n_estimators=94))
# model = VotingClassifier(estimators=[('lgb', model2),('xgb', model1), ('gb', model3), ('bc', model4)],weights=(6,13,6,1), voting='hard')

l =1
kf = KFold(n_splits=5, random_state=42, shuffle=True)
# for train_index, test_index in kf.split(X):
#       X_train, X_test = X[train_index], X[test_index]
#       y_train, y_test = y[train_index], y[test_index]
#       model.fit(X_train, y_train)
#       y_pred += model.predict(X_test)
#       accuracy = cross_val_score(model, X_reduced, y, cv=kf, scoring='accuracy')
#       print(accuracy) 
#       print("Accuracy: {:.2f} %".format(accuracy.mean()*100))
# y_pred = cross_val_predict(model, X, y, cv=kf)
pred11 = cross_val_predict(model1, X_reduced, y, cv=kf)
pred22 = cross_val_predict(model2, X_reduced, y, cv=kf)
pred33 = cross_val_predict(model3, X_reduced, y, cv=kf)
pred44 = cross_val_predict(model4, X_reduced, y, cv=kf)
pred55 = cross_val_predict(model5, X_reduced, y, cv=kf)
pred66 = cross_val_predict(model6, X_reduced, y, cv=kf)

# final_predi = np.array([])
# final = np.array([])
# for i in range(240):
#   final_predi = np.append(final_predi, ( ((13*pred11[i])+(6*pred22[i])+(6*pred33[i])+(pred44[i])) / 26 ) ) 
#   final = np.append(         final, (           1 if  ((   (13*pred11[i]) + (6*pred22[i]) + (6*pred33[i]) + (pred44[i])          ) / 26 )  > 0.5  else 0            )                     )


import sklearn.metrics as metrics
# calculate the fpr and tpr for all thresholds of the classification
probs1 = cross_val_predict(model1, X_reduced, y, cv=kf, method='predict_proba')
probs2 = cross_val_predict(model2, X_reduced, y, cv=kf, method='predict_proba')
probs3 = cross_val_predict(model3, X_reduced, y, cv=kf, method='predict_proba')
probs4 = cross_val_predict(model4, X_reduced, y, cv=kf, method='predict_proba')
probs5 = cross_val_predict(model5, X_reduced, y, cv=kf, method='predict_proba')
probs6 = cross_val_predict(model6, X_reduced, y, cv=kf, method='predict_proba')
#probs = model1.predict_proba(X)
pred1 = probs1[:,1]
pred2 = probs2[:,1]
pred3 = probs3[:,1]
pred4 = probs4[:,1]
pred5 = probs5[:,1]
pred6 = probs6[:,1]


fig = plt.figure(1)
ax = SubplotZero(fig, 111)
fig.add_subplot(ax)
mplot(y, ax)
ax.plot(-0.05, 1.05, ls="", marker="^", ms=10, color="k", clip_on=False)
ax.plot(1.05, -0.05, ls="", marker=">", ms=10, color="k", clip_on=False)
ax.set_ylim((-0.05), (1.05))
ax.set_xlim((-0.05), (1.05))
ax.grid(linewidth = 0.4, color='#C3C3C3')
ax.set_facecolor('white')

plt.xlabel("False Positive Rate")
plt.ylabel("True Positive Rate")
leg = plt.legend(loc="lower center", title = f"ROC curves")

for line in leg.get_lines():
    line.set_linewidth(4.0)


# axin1 = zoomed_inset_axes(ax, 2.5, loc='right')
# mplot(y, axin1, 2)
# axin1.plot(0.09, 0.89, ls="", marker="^", ms=10, color="k", clip_on=False)
# axin1.plot(0.29, 0.69, ls="", marker=">", ms=10, color="k", clip_on=False)
# axin1.set_xlim(0.09, 0.29)
# axin1.set_ylim(0.69, 0.89)
# axin1.grid(linewidth = 0.4, color='#C3C3C3')
# axin1.set_facecolor('white')
# axin1.spines['bottom'].set_color('black')
# axin1.spines['left'].set_color('black')

#mark_inset(ax, axin1, loc1=1, loc2=3, fc="none", ec="0.9")


# plt.savefig("ROC_Curve3.png", format="png", bbox_inches='tight')
plt.savefig("ROC_Curve.svg", format="svg", bbox_inches='tight')

plt.show()


# %% [markdown]
## Brier Score

# %% [markdown]
The Brier score is a common performance metric for evaluating the quality of probabilistic predictions made by a classification model. It measures the mean squared difference between the predicted probabilities and the actual binary outcomes.

# %% [code]
from sklearn.metrics import brier_score_loss

y_prob = cross_val_predict(model, X, y, cv=kf, method='predict_proba')
y_prob = y_prob[:, 1]

brier_score = brier_score_loss(y, y_prob)
print("Brier score: {:.4f}".format(brier_score))

# %% [markdown]
## Calibration Curve 

# %% [markdown]
A calibration curve is a plot of predicted probabilities against the actual fraction of positive classes in a dataset. It is a useful tool for evaluating the calibration of a classification model, which refers to how well the predicted probabilities reflect the true probabilities of a positive outcome.

# %% [code]
from sklearn.calibration import calibration_curve
import matplotlib.pyplot as plt

fraction_of_positives, mean_predicted_value = calibration_curve(y, y_prob, n_bins = 10, normalize = True)
plt.figure(figsize=(10,8))
plt.plot([0, 1], [0, 1],  'k--', label = 'Ideally Calibrated')
plt.plot(mean_predicted_value, fraction_of_positives, marker = '.', label = 'LogisticRegression')
leg = plt.legend(loc = 'upper left')
plt.xlabel('Mean predicted value', fontsize=15)
plt.title('LogisticRegression Calibration curve', fontsize=17)
plt.ylabel('Ratio of positives', fontsize=15)

plt.yticks(fontsize=12)

# Set tick label font size
plt.tick_params(labelsize=12)
plt.grid(linewidth = 0.4, color='#C3C3C3')

plt.savefig("calibrationcurve_xgb.svg" , bbox_inches="tight")
plt.show()
 

# %% [markdown]
## SHAP

# %% [markdown]
### SHAP Scatter Plot

# %% [code]
import shap
import matplotlib.pyplot as plt
import xgboost as xgb
import numpy as np
model = xgb.XGBClassifier(booster='gblinear', learning_rate=0.19)
model.fit(X_reduced, y)

explainer = shap.Explainer(model, X_reduced)
# TrainDataFrame = pd.DataFrame(data = X_train, 
#                         columns = ['Feed Rate',' Hopper Level','Roller Speed','Working Gap','Working Pressure','Power-FIX','Power-FLOAT','Fe','FeO','Ratio','K80(Input)'])
# TestDataFrame = pd.DataFrame(data = X_test, 
#                         columns = ['Feed Rate',' Hopper Level','Roller Speed','Working Gap','Working Pressure','Power-FIX','Power-FLOAT','Fe','FeO','Ratio','K80(Input)'])
DatasetDataFrame =  pd.DataFrame(data = X_reduced, 
                        columns = ['2-methylbutyrylcarnitine (C5)', '5-bromotryptophan',
       'alpha-hydroxyisovalerate', 'creatine', 'cystine',
       'isovalerylcarnitine (C5)', 'N-acetylaspartate (NAA)',
       'N-acetylthreonine', 'N-delta-acetylornithine',
       'N-trimethyl 5-aminovalerate', 'pro-hydroxy-pro', 'sarcosine',
       'alpha-CEHC sulfate', 'gulonate*', 'aconitate [cis or trans]',
       'diacylglycerol (16:1/18:2 [2], 16:0/18:3 [1])*',
       'glycerol 3-phosphate', '1-arachidonylglycerol (20:4)',
       'palmitoyl-oleoyl-glycerol (16:0/18:1) [2]*', 'suberate (octanedioate)',
       'andro steroid monosulfate (1)*',
       '1-(1-enyl-palmitoyl)-2-arachidonoyl-GPC (P-16:0/20:4)*',
       '1-(1-enyl-palmitoyl)-GPE (P-16:0)*', '1-oleoylglycerol (18:1)',
       '1-palmitoleoyl-2-linoleoyl-GPC (16:1/18:2)*', '1-stearoyl-GPI (18:0)',
       'acetylcarnitine (C2)', 'epiandrosterone sulfate',
       'glycerophosphoethanolamine', 'linoleoylcarnitine (C18:2)*',
       'oleoyl-arachidonoyl-glycerol (18:1/20:4) [1]*',
       'oleoyl-linoleoyl-glycerol (18:1/18:2) [2]', 'palmitoleate (16:1n7)',
       'palmitoylcarnitine (C16)', 'sphingomyelin (d18:2/16:0, d18:1/16:1)*',
       'sphingomyelin (d18:2/24:2)*', 'stearoylcarnitine (C18)',
       "2'-O-methyluridine", 'hypoxanthine', 'N2,N2-dimethylguanosine',
       'orotidine', 'gamma-glutamylphenylalanine', 'gamma-glutamylthreonine',
       'phenylacetylglutamine', '7-methylurate', 'o-cresol sulfate',
       'ferulic acid 4-sulfate', '4-ethylphenylsulfate', 'p-cresol sulfate',
       'stachydrine'])
#print(DatasetDataFrame.count)
# shap_values = explainer(TrainDataFrame)

## Train
# for featureName in ['Solid Percentage','Frother Dosage','Collector', 'Airflow', 'Washing Water', 'Froth Level','SG']:
#     plt.figure()   
#     shap.plots.scatter(shap_values[:,featureName], color=shap_values,show=False)
#     plt.savefig('Scatter_Plots_Train\\'+featureName+'.pdf', bbox_inches='tight')
#     plt.savefig('Scatter_Plots_Train\\'+featureName+'.png', bbox_inches='tight')
#     plt.close()

## Test
# shap_values = explainer(TestDataFrame)
# for featureName in ['Solid Percentage','Frother Dosage','Collector', 'Airflow', 'Washing Water', 'Froth Level','SG']:
#     plt.figure()   
#     shap.plots.scatter(shap_values[:,featureName], color=shap_values,show=False)
#     plt.savefig('Scatter_Plots_Test\\'+featureName+'.pdf', bbox_inches='tight')
#     plt.savefig('Scatter_Plots_Test\\'+featureName+'.png', bbox_inches='tight')
#     plt.close()
## Whole Dataset
shap_values = explainer(DatasetDataFrame)
# for featureName in ['Feed Rate',' Hopper Level','Roller Speed','Working Gap','Working Pressure','Power-FIX','Power-FLOAT','Fe','FeO','Ratio','K80(Input)']:
#     plt.figure()   
#     shap.plots.scatter(shap_values[:,featureName], color=shap_values,show=False)
#     plt.savefig('Scatter_Plots_WholeDataset\\'+featureName+'.pdf', bbox_inches='tight')
#     plt.savefig('Scatter_Plots_WholeDataset\\'+featureName+'.png', bbox_inches='tight')
#     #plt.savefig('Scatter_Plots_WholeDataset\\'+featureName+'.eps', bbox_inches='tight',format='eps')
    
#     plt.close()

#for featureName in ['Feed Rate',' Hopper Level','Roller Speed','Working Gap','Working Pressure','Power-FIX','Power-FLOAT','Fe','FeO','Ratio','K80(Input)']:
plt.figure()   
featureName = 'orotidine'
shap.plots.scatter(shap_values[:,featureName], color=shap_values,show=False)
# plt.savefig('Scatter_Plots_WholeDataset\\'+featureName+'.pdf', bbox_inches='tight')
# plt.savefig('Scatter_Plots_WholeDataset\\'+featureName+'.png', bbox_inches='tight')
# plt.savefig('Scatter_Plots_WholeDataset\\'+featureName+'.svg', bbox_inches='tight')
#plt.savefig('Scatter_Plots_WholeDataset\\'+featureName+'.eps', bbox_inches='tight',format='eps')

print(shap_values[:,featureName].values.shape)


# %% [code]
shap.plots.bar(shap_values)

# %% [code]
DatasetDataFrame

# %% [markdown]
### SHAP Bee Swarm Plot

# %% [code]
explainer = shap.Explainer(regressor)
TrainDataFrame = pd.DataFrame(data = X_train, 
                        columns = ['Feed Rate',' Hopper Level','Roller Speed','Working Gap','Working Pressure','Power-FIX','Power-FLOAT','Fe','FeO','Ratio','K80(Input)'])
TestDataFrame = pd.DataFrame(data = X_test, 
                        columns = ['Feed Rate',' Hopper Level','Roller Speed','Working Gap','Working Pressure','Power-FIX','Power-FLOAT','Fe','FeO','Ratio','K80(Input)'])

DatasetDataFrame =  pd.DataFrame(data = X, 
                        columns = ['Feed Rate',' Hopper Level','Roller Speed','Working Gap','Working Pressure','Power-FIX','Power-FLOAT','Fe','FeO','Ratio','K80(Input)'])

## Train
shap_values = explainer(TrainDataFrame)
plt.figure()   
shap.plots.beeswarm(shap_values, show=False)
plt.savefig('Other_Plots\\Beeswarm_Train.pdf', bbox_inches='tight')
plt.savefig('Other_Plots\\Beeswarm_Train.png', bbox_inches='tight')
plt.close()

## Test
shap_values = explainer(TestDataFrame)
plt.figure()   
shap.plots.beeswarm(shap_values, show=False)
plt.savefig('Other_Plots\\Beeswarm_Test.pdf', bbox_inches='tight')
plt.savefig('Other_Plots\\Beeswarm_Test.png', bbox_inches='tight')
plt.close()

## Whole Dataset
shap_values = explainer(DatasetDataFrame)
plt.figure()   
shap.plots.beeswarm(shap_values, show=False)
plt.savefig('Other_Plots\\Beeswarm_WholeDataset.pdf', bbox_inches='tight')
plt.savefig('Other_Plots\\Beeswarm_WholeDataset.png', bbox_inches='tight')
plt.savefig('Other_Plots\\Beeswarm_WholeDataset.svg', bbox_inches='tight')
plt.close()

# %% [markdown]
### Shap Simplified plot

# %% [code]
import pandas as pd
import matplotlib.pyplot as plt
import shap
DatasetDataFrame =  pd.DataFrame(data = X, 
                        columns = ['Feed Rate',' Hopper Level','Roller Speed','Working Gap','Working Pressure','Power-FIX','Power-FLOAT','Fe','FeO','Ratio','K80(Input)'])

shap_values = shap.TreeExplainer(regressor).shap_values(DatasetDataFrame)

# shap.summary_plot(shap_values, DatasetDataFrame, plot_type="bar")
def ABS_SHAP(df_shap,df):
    #import matplotlib as plt
    # Make a copy of the input data
    shap_v = pd.DataFrame(df_shap)
    feature_list = df.columns
    shap_v.columns = feature_list
    df_v = df.copy().reset_index().drop('index',axis=1)
   
    # Determine the correlation in order to plot with different colors
    corr_list = list()
    for i in feature_list:
        #print(df_v[i])
        b = np.corrcoef(shap_v[i],df_v[i])[1][0]
        corr_list.append(b)
    corr_df = pd.concat([pd.Series(feature_list),pd.Series(corr_list)],axis=1).fillna(0)
    # Make a data frame. Column 1 is the feature, and Column 2 is the correlation coefficient
    corr_df.columns  = ['Variable','Corr']
    corr_df['Sign'] = np.where(corr_df['Corr']>0,'red','blue')
    
    # Plot it
    plt.figure()
    shap_abs = np.abs(shap_v)
    k=pd.DataFrame(shap_abs.mean()).reset_index()
    k.columns = ['Variable','SHAP_abs']
    k2 = k.merge(corr_df,left_on = 'Variable',right_on='Variable',how='inner')
    k2 = k2.sort_values(by='SHAP_abs',ascending = True)
    print(k2)
    colorlist = k2['Sign']
    ax = k2.plot.barh(x='Variable',y='SHAP_abs',color = colorlist, figsize=(5,6),legend=False)
    #ax.set_xlabel("SHAP Value (Red = Positive Impact)")
    ax.set_xlabel("Mean SHAP Value (Red = Positive Impact)")
    
    plt.savefig('Other_Plots\\SHAP_Simplified_Plot.pdf', bbox_inches='tight')
    plt.savefig('Other_Plots\\SHAP_Simplified_Plot.png', bbox_inches='tight')
    plt.savefig('Other_Plots\\SHAP_Simplified_Plot.svg', bbox_inches='tight')
    plt.close()

    
    
# ABS_SHAP(shap_values,DatasetDataFrame) 
ABS_SHAP(shap_values,DatasetDataFrame) 

# %% [code]
import shap
import matplotlib.pyplot as plt
import xgboost as xgb
import numpy as np
model = xgb.XGBClassifier(booster='gblinear', learning_rate=0.19)
model.fit(X_reduced, y)

explainer = shap.Explainer(model, X_reduced)
DatasetDataFrame =  pd.DataFrame(data = X_reduced, 
                        columns = ['2-methylbutyrylcarnitine (C5)', '5-bromotryptophan',
       'alpha-hydroxyisovalerate', 'creatine', 'cystine',
       'isovalerylcarnitine (C5)', 'N-acetylaspartate (NAA)',
       'N-acetylthreonine', 'N-delta-acetylornithine',
       'N-trimethyl 5-aminovalerate', 'pro-hydroxy-pro', 'sarcosine',
       'alpha-CEHC sulfate', 'gulonate*', 'aconitate [cis or trans]',
       'diacylglycerol (16:1/18:2 [2], 16:0/18:3 [1])*',
       'glycerol 3-phosphate', '1-arachidonylglycerol (20:4)',
       'palmitoyl-oleoyl-glycerol (16:0/18:1) [2]*', 'suberate (octanedioate)',
       'andro steroid monosulfate (1)*',
       '1-(1-enyl-palmitoyl)-2-arachidonoyl-GPC (P-16:0/20:4)*',
       '1-(1-enyl-palmitoyl)-GPE (P-16:0)*', '1-oleoylglycerol (18:1)',
       '1-palmitoleoyl-2-linoleoyl-GPC (16:1/18:2)*', '1-stearoyl-GPI (18:0)',
       'acetylcarnitine (C2)', 'epiandrosterone sulfate',
       'glycerophosphoethanolamine', 'linoleoylcarnitine (C18:2)*',
       'oleoyl-arachidonoyl-glycerol (18:1/20:4) [1]*',
       'oleoyl-linoleoyl-glycerol (18:1/18:2) [2]', 'palmitoleate (16:1n7)',
       'palmitoylcarnitine (C16)', 'sphingomyelin (d18:2/16:0, d18:1/16:1)*',
       'sphingomyelin (d18:2/24:2)*', 'stearoylcarnitine (C18)',
       "2'-O-methyluridine", 'hypoxanthine', 'N2,N2-dimethylguanosine',
       'orotidine', 'gamma-glutamylphenylalanine', 'gamma-glutamylthreonine',
       'phenylacetylglutamine', '7-methylurate', 'o-cresol sulfate',
       'ferulic acid 4-sulfate', '4-ethylphenylsulfate', 'p-cresol sulfate',
       'stachydrine'])
shap_values = explainer(DatasetDataFrame)

shap.plots.bar(shap_values)
